# Supplementary material for: Association of Diabetes Mellitus With a Shared Hyperinflammatory Immune Response in Patients With Melioidosis and Patients With Tuberculosis: An Observational Case-Control Study
Source: Open Forum Infect Dis. 2026 Jun 17;13(6):ofag286. doi: 10.1093/ofid/ofag286 (PMC13274303; doi:10.1093/ofid/ofag286)
Supplement: ofag286_Supplementary_Data [file ofag286_supplementary_data.zip]

Archive with 10 entries (10 files):
- Figure S5.tiff
- Figure S6_.tiff
- Figure S7.tiff
- Figure S8_.tiff
- Figure S9.tiff
- Re_Supp info_T2DM during melio and TB_OFID_10.4.26_clean.docx
- Figure S1.tiff
- Figure S2.tiff
- Figure S3.tiff
- Figure S4_.tiff
